# Supplementary material for: Design and Synthesis of Molecular Hybrids of Sophora Alkaloids and Cinnamic Acids as Potential Antitumor Agents
Source: Molecules. 2020 Mar 5;25(5):1168. doi: 10.3390/molecules25051168 (PMC7179170; doi:10.3390/molecules25051168)
Supplement: Supplementary file 1 [file molecules-25-01168-s001.zip]

Archive with 1 entries (1 files):
- Supporting Information.doc
